# Supplementary material for: Trust in scientists and rates of noncompliance with a fisheries rule in the Brazilian Pantanal
Source: PLoS One. 2019 Mar 25;14(3):e0207973. doi: 10.1371/journal.pone.0207973 (PMC6433251; doi:10.1371/journal.pone.0207973)
Supplement: S1 Dataset — (XLS) [file pone.0207973.s002.xls]

## Sheet: S1Dataset
The fishery is in decline.	The decline of the fishery is caused by humans.	It is a big deal when there is a violation of fishing rules.	The rule about pacu size is correct.	I trust the biologists to set the rules.	The agency is successful in setting rules.	The agency listens to me when creating rules.	The agency respects me.	The agency has similar values about saving the fishery as me.	The agency treats everyone equally.	The agency deceives me.	I will be caught by enforcement if I violate the rules.	The penalty if I am caught is small.	With what frequency will I break the rules in the coming year?	Gender	Age	Education Level	Children	Years fishing	Have you interacted with scientists?	Have you interacted with police?	Trustworthiness composite
5	5	5	5	1	4	2	5	5	4	1	2	5	3						N	Y	4.16667
5	5	4	1	1	1	1	5	1	5	2	1	4	5						N	Y	2.83333
4	3	5	5	1	1	2	4	1	1	3	2	2	5						N	N	2
5	5	1	2	2	2	1	5	4	2	2	5	2	3						N	Y	3
5	4	1	5	4	4	2	5	5	5	1	5	1	1						N	Y	4.33333
5	1	2	1	2	1	1	1	2	1	4	1	2	3						N	N	1.33333
5	5	4	4	4	4	2	2	3	2	4	4	2	2						N	N	2.5
3	3	4	1	1	1	1	3	4	2	2	4	3	3						N	Y	2.5
3	2	2	1	1	3	2	3	4	1	1	2	1	2						N	Y	3
4	3	4	2	1	1	1	5	2	2	2	2	5	2						Y	Y	2.5
4	3	5	4	4	2	4	4	4	1	2	2	2	1						N	Y	3.16667
4	3	5	4	4	2	4	4	4	1	2	4	3	1						N	Y	3.16667
5	4	5	4	1	1	4	1	4	1	4	1	5	3						N	Y	2.16667
5	5	4	5	4	1	3	4	2	3	1	1	4	2						N	Y	3
4	1	4	5	4	1	1	2	2	2	4	4	4	2						N	Y	1.66667
5	1	2	4	3	1	1	4	4	2	2	1	5	2						N	Y	2.66667
5	1	4	4	2	1	1	4	4	1	2	5	4	2						N	Y	2.5
5	1	4	2	3	1	1	5	4	2	1	5	3	2						N	Y	3
5	2	4	2	4	4	4	2	5	2	1	4	4	2						N	Y	3.66667
5	5	4	1	1	3	4	4	2	4	4	4	4	4						N	Y	3.16667
5	2	1	2	3	4	4	4	3	4	1	4	4	1						Y	Y	4
5	4	4	4	3	5	3	5	4	2	1	4	3	2						N	Y	4
1	1	4	4	5	5	5	5	4	5	4	4	5	2						N	Y	4.33333
5	4	5	4	3	4	4	5	4	4	1	4	5	3						N	Y	4.33333
5	5	5	4	4	4	3	4	3	1	3	2	4	1						N	Y	3
5	3	4	2	1	4	4	3	3	3	5	4	3	4						N	Y	3
5	5	4	4	5	4	2	1	2	1	5	1	5	2						N	Y	1.83333
5	5	5	2	1	2	1	1	2	1	5	4	5	4						Y	Y	1.33333
5	5	5	1	1	1	1	1	2	1	5	2	5	5						N	Y	1.16667
4	4	5	2	4	2	2	5	4	2	4	1	5	2						N	Y	2.83333
5	4	4	1	1	3	1	5	3	2	3	2	4	3						N	Y	2.83333
4	4	5	2	4	4	4	5	2	4	1	4	4	1						N	Y	4
5	2	4	2	4	4	2	4	2	1	4	2	1	2						N	Y	2.5
5	5	2	2	2	4	1	5	5	4	1	5	5	2						N	Y	4
1	1	2	4	5	1	1	3	2	1	4	4	4	2						N	Y	1.66667
5	4	4	1	1	2	2	4	3	4	1	4	4	3						N	Y	3.33333
4	4	4	1	1	2	1	3	3	4	1	4	4	3						N	Y	3
4	4	3	3	2	3	2	3	3	2	4	1	3	5						N	Y	2.5
1	3	2	1	4	4	4	3	4	3	2	4	5	2						N	Y	3.66667
4	1	4	5	5	3	1	4	1	3	1	5	1	2						Y	Y	2.83333
4	2	4	5	4	3	1	4	2	3	1	5	1	2						Y	Y	3
